# Supplementary material for: Content, Mechanism, and Outcome of Effective Telehealth Solutions for Management of Chronic Obstructive Pulmonary Diseases: A Narrative Review
Source: Healthcare (Basel). 2023 Dec 14;11(24):3164. doi: 10.3390/healthcare11243164 (PMC10742533; doi:10.3390/healthcare11243164)
Supplement: Supplementary file 1 [file healthcare-11-03164-s001.zip]

Archive with 1 entries (1 files):
- healthcare-2696924-supplementary.pdf
